# Supplementary material for: Enzalutamide Prolonged the Duration of Drug Use in Comparison to Abiraterone Acetate and Cabazitaxel after Upfront Docetaxel: A Large Japanese Database Study
Source: Diseases. 2024 Jul 18;12(7):162. doi: 10.3390/diseases12070162 (PMC11276074; doi:10.3390/diseases12070162)
Supplement: Supplementary file 1 [file diseases-12-00162-s001.zip]

Archive with 1 entries (1 files):
- diseases-3060955-supplementary.pdf
